# Supplementary material for: Characterization of a New Pm2 Allele Conferring Powdery Mildew Resistance in the Wheat Germplasm Line FG-1
Source: Front Plant Sci. 2016 Apr 26;7:546. doi: 10.3389/fpls.2016.00546 (PMC4844600; doi:10.3389/fpls.2016.00546)
Supplement: Supplementary file 1 [file Table_1.XLS]

## Sheet: Sheet1
Supplementary Table S1 Comparative responses of FG-1, and various wheat genotypes with alleles at or near the Pm2 locus and several resistance cultivars currently deployed in China when tested with 49 Bgt races
Cultivar/line	Pm gene	Bgt isolatesa
		B03	B04	B05	B07	B08	B09	B10	B15	B16	B24	B28	B29	B30	B32	B33	B36	B37	B38	B39	B40	B41	B47	B50	B51	B52	B56	B61	B62	B63	B64	B65	B66	B67	B68	B69	B70	B71	B72	B73	B74	B75	B76	B77	B78	B79	B80	B81	B82
FG-1	PmFG	0b	0	0	3	0	0	0	0	0	0	4	2	4	4	0	0	0	2	0	4	0	0	0	3	0	1	0	0	0;	0;	0;	0	0	0	0	0	0	0	0;	0;	0;	0	0	0	0	0	0	0;
Ulka/8*Cc	Pm2a	0	0;	0;	4	4	0;	3	0	2	0	4	3	4	4	0;	0;	0;	4	4	4	0	0	4	4	0;	0;	0;	0;	0;	0;	0;	0;	0;	0;	2	0;	0	0;	0;	0;	2	0;	0;	0	0;	4	0;	0;
KM2939	Pm2b	0	0	0	0;	0;	0	0;	0	0;	0;	2+0;	0;	2+0;	0;	0;	0	0;	3	0	3	0;	0	0;	0;	0;	0;	0;	0	0;	0	0;	0;	0	0	0;	0;	0	0;	0;	0;	0;	0;	0	0;	0;	0;	0;	0;
Niaomai	Pm2c	0	0	0	0;	0	0	0	0	0	0	1	0;	0	0;	0;	0;	0	4	0	0	0	0	3	2	0	0	0	0	0	0	0	0	0	0	0	0	0	0;	0;	0;	0;	0	0	0	0	0	0	0
Tabasco	Pm48	0	0	0	0;	0	0	0	0	0	0	0	3	0;	0	0	0	0	3	0	0	0	0	1	2	0	0	0	0	0	0	0	0	0	0	0	0	0	0	0	0	0	0	0	0	0	0	0	0
Liangxing 66	PmLX66	0	0	0	4	0	0	1	0	0;	0	4	4	4	4	0;	0;	0;	4	0	4	0	0	4	4	0	0;	0	0	0;	0	0;	0	0	0;	3	0	0	0	0;	0;	0;	0	0	0	0	4	2	0;
Wennong 14	PmW14	0	0	0	0	0	0	0	0	0	0	3	3	0	0	0	0	0	3	0	2	0	0	2	2	0	0	0	0	0	0	0;	0	0	0;	0	0;	0	0	0	0	0	0	0	0	0	0	0	0
Zhongmai 155	PmZ155	0	0	0	1	0	0	0	0	0	0	0	2	0	0	0	0	0	3	0	1	0	0	1	0	0	0	0	0	0	0	0;	0	0	0	0	0	0	0	0	0	0	0	0	0	0	0	3	0
YingBo 700	PmYB	0	0	0	1	0	0	1	0	0	0	0	1	0	1	0	0	0	1	0	0	0	0	0	0	0	4	0	0	0	0	0	0	0	0	0	0	0	0	0	0	0	0	0	0	0	0	0	0
Wanfengjian 34	PmWFJ	0	0	0	1	0;	0;	2	0	0	0	4	0	4	4	1	0	0;	4	0	4	0;	0	4	0	0;	1	0	1	0;	0	0;	0	0	0	0	0	0	0;	0;	0	0;	0	0	0	0;	4	0	0;
X3986-2	PmX3986-2	0	3	0;	0;	0;	4	0;	0	0;	0	4	1	4	4	4	0;	0;	4	0;	4	0;	0;	4	0;	0;	0;	0;	4	0;	0;	4	0;	0	0;	4	0	3	0;	0;	0;	0;	0;	4	0;	0;	4	0;	4
Brock	MlBrock	0	0;	0	4	-	0	0;	0	0	0	4	4	4	0;	0;	0;	0;	4	0	0	0	0		3	0	0;	0;	0	0;	0	0;	0;	0	0;	2	0	0	0;	0	0;	0	0	0;	0	0		0	0
D57-5D	PmD57-5D	0	0;	0	0;	0;	0	0	0	0	0	4	3	4	4	0;	-	0;	4	0	4	0	0	4	2	0;	0;	0;	0	0;	0	0;	0	0	0	2	0	0	0;	0;	0	0;	0	0	0	0	4	0	0
PB3558	PmPB3558	0	0	0	0	0	0	1	-	-	0	-	0	0	-	-	-	-	-	-	-	-	-	-	-	-	-	-	-	-	-	-	-	-	-	-	-	-	-	-	-	-	-	-	-	-	-	-	-
Liangxing 99	Pm52	0	0	0	0	0	0	0	0	0	0	4	0	3	0	0	0	0	4	0	0	0	0	0	0	0	0	0	0	0	0	0	0	0	0	0	0	0	0	0	0	0	0	0	0	0	0	0	0
Jimai 22	PmJM22	0	0	0	3	0	0	0	0	0	0	0	0;	0	0	0	0	0	3	0	0	0	0	0	4	0	0	0	0	0	0	0	0	0	0	0	0	0	0	0	0	0	0	0	0	0	0	0	0
Shimai 15	-	4	4	4	4	4	4	4	4	4	4	4	4	4	4	4	4	4	4	4	4	4	4	4	4	4	4	4	4	4	4	4	4	4	4	3	4	4	4	4	4	4	4	4	4	4	4	4	4
Mingxian169	-	4	4	4	4	4	4	4	4	4	4	4	4	4	4	4	4	4	4	4	4	4	4	4	4	4	4	4	4	4	4	4	4	4	4	4	4	4	4	4	4	4	4	4	4	4	4	4	4
a Each Bgt isolates in this study contains different virulence to resistance genes b Infection types (IT) were scored according to a 0-4 scale, of which 0, 0;, 1 and 2 were considered resistant, while those with an IT score of 3 and 4 were considered as susceptible (Si et al., 1992). ‘-’ represents no data.
[truncated: 1 more columns]

## Sheet: Sheet2
Supplementary Table S1 Comparative responses of FG-1, and various wheat genotypes with alleles at or near the Pm2 locus and several resistance cultivars currently deployed in China when tested with 49 Bgt races
	FG-1	Ulka/8*Cc	KM2939	Niaomai	Tabasco	Liangxing 66	Wennong 14	Zhongmai 155	YingBo 700	Wanfengjian 34	X3986-2	Brock	D57-5D	PB3558	TD114	Liangxing 99	Jimai 22	Shimai 15	Mingxian169
